# Supplementary material for: From climate zone to microhabitat—environmental factors affecting the coastal distribution of tiger beetles (Coleoptera: Cicindelidae) in the south-eastern European biodiversity hotspot
Source: PeerJ. 2019 Apr 9;7:e6676. doi: 10.7717/peerj.6676 (PMC6461030; doi:10.7717/peerj.6676)
Supplement: Supplemental Information 1 — Data set with raw data used in the study including GPS coordinates, environmental data, and species diversity of particular samples. [file peerj-07-6676-s001.xlsx]

## Sheet: BlackSea-Balkans-env.data
sample no.	S	Cln	Cch	Ctt	Cth	Cmr	Ccc	Cff	Caa	Mm	Cmk	Cgg	Cbb	climatic zone	macrohabitat type	gravel [%]	sand [%]	silt [%]	clay [%]	salinity [mS]	pH	humidity [%]	altitude [m n.p.m.]	GPS co-ordinates
MD-01/T1-2012	1	1	0	0	0	0	0	0	0	0	0	0	0	0	3	0	71	25	3	0.694	7	15	71	N46.91151 E28.39807		climatic zone
RO-03/T2-2012	1	1	0	0	0	0	0	0	0	0	0	0	0	0	1	0	81	13	6	16.05	6.8	100	4	N45.02893 E29.16031	0	Arid, steppe, cold (Bsk)
RO-04/T3-2012	2	1	1	0	0	0	0	0	0	0	0	0	0	0	1	0	82	10	8	11.7	6.9	15	-3	N44.90882 E28.83239	1	Temperate, dry summer, hot summer (Csa)
RO-05/T4-2012	1	1	0	0	0	0	0	0	0	0	0	0	0	0	1	0	55	28	15	1.003	6.9	90	0	N44.88047 E28.80822	2	Cold, not dry season, warm summer (Dfb)
RO-06/T5-2012	1	1	0	0	0	0	0	0	0	0	0	0	0	0	1	9	75	8	6	0.783	7	10	13	N44.78225 E28.90062	3	Temperate, no dry season, hot summer (Cfb)
RO-07/T6A-2012	1	1	0	0	0	0	0	0	0	0	0	0	0	0	1	34	58	6	3	15.97	7	10	1	N44.62350 E28.79436
RO-07/T6B-2012	1	1	0	0	0	0	0	0	0	0	0	0	0	0	1	0	88	7	5	12.49	7	20	-9	N44.61967 E28.30752
RO-08/T7-2012	2	1	1	0	0	0	0	0	0	0	0	0	0	0	1	0	97	2	1	25.4	6.2	70	-4	N44.67431 E28.89582
RO-09/T8-2012	1	1	0	0	0	0	0	0	0	0	0	0	0	0	1	0	56	31	13	23.4	6.9	34	-1	N44.53820 E28.72625		macrohabitat type
RO-10/T9-2012	1	1	0	0	0	0	0	0	0	0	0	0	0	0	0	0	97	1	0	0.1957	6	30	-2	N44.37732 E28.71192		0 - sandy sea beach
RO-11/T10-2012	1	1	0	0	0	0	0	0	0	0	0	0	0	0	1	1	93	2	2	3.43	7	20	-4	N44.44574 E28.73505		1 - saltmarshes
RO-12/T11-2012	1	1	0	0	0	0	0	0	0	0	0	0	0	0	0	0	99	0	0	0.613	7	20	1	N44.43155 E28.77055		2 - river bank
RO-13/T12-2012	2	1	1	0	0	0	0	0	0	0	0	0	0	0	1	10	82	4	4	1.531	7	10	0	N44.44422 E28.74371		3 - lake bank
RO-14/T21-2012	1	0	1	0	0	0	0	0	0	0	0	0	0	0	1	55	34	9	1	0.908	7	30	230	N45.34997 E26.69501		4 - sandy-rocky sea beach
RO-15/T22-2012	1	0	1	0	0	0	0	0	0	0	0	0	0	0	1	2	45	17	8	32.1	7.1	10	356	N46.60329 E23.79886
BG-02/T13-2012	1	1	0	0	0	0	0	0	0	0	0	0	0	3	0	0	83	12	2	2.13	6.8	90	0	N42.02339 E28.00734
BG-03/T14-2012	1	1	0	0	0	0	0	0	0	0	0	0	0	3	0	10	89	0	0	0.1825	7	20	0	N42.06318 E27.97311
BG-04/T15-2012	1	1	0	0	0	0	0	0	0	0	0	0	0	3	0	0	100	0	0	0.221	6.2	70	0	N42.10304 E27.92366
BG-05/T16-2012	1	1	0	0	0	0	0	0	0	0	0	0	0	3	0	0	98	0	0	2.18	5.5	55	0	N42.14655 E27.87794
BG-06/T17-2012	2	1	0	0	0	1	0	0	0	0	0	0	0	3	0	0	100	0	0	0.343	6.8	20	1	N42.34988 E27.72104
BG-07/T18-2012	2	1	0	0	0	0	1	0	0	0	0	0	0	3	1	30	63	4	2	30.5	6.5	20	4	N42.55187 E27.48438
BG-08/T19-2012	1	1	0	0	0	0	0	0	0	0	0	0	0	3	0	1	99	0	0	6.36	6.3	80	-26	N43.19124 E27.73240
BG-09/T20-2012	1	1	0	0	0	0	0	0	0	0	0	0	0	3	0	0	99	0	0	0.186	7	20	0	N43.57218 E28.58338
MNE-01/T1-2011	1	1	0	0	0	0	0	0	0	0	0	0	0	1	3	37.68	22.01	20.19	20.13	0.13	7	30	13	N42.16319 E19.22248
MNE-02/T2-2011	1	1	0	0	0	0	0	0	0	0	0	0	0	1	0	0	58.22	20.89	20.89	0.485	6.9	20	2	N41.87111 E19.33309
T3-2011 / Albania	1	1	0	0	0	0	0	0	0	0	0	0	0	1	0	0	56.29	21.88	21.82	0.901	6.8	58	4	N41.86185 E19.44742
T4a-2011 / Albania	2	1	0	1	0	0	0	0	0	0	0	0	0	1	1	17.46	47.6	17.5	17.44	0.265	5.8	60	3	N41.71029 E19.60026
T4b-2011/ Albania	2	1	0	1	0	0	0	0	0	0	0	0	0	1	1	0	56.99	21.52	21.49	4.33	6	100	3	N41.71029 E19.60026
T5-2011 / Albania	2	1	0	1	0	0	0	0	0	0	0	0	0	1	0	0	58.91	21.19	21.16	0.888	6	90	0	N41.74930 E19.57265
T6-2011 /Albania	1	0	0	0	0	0	1	0	0	0	0	0	0	1	1	18.01	37.28	23.78	20.92	16.21	6	100	3	N41.75259 E19.59838
T7-2011 / Albania	2	1	0	0	0	0	0	1	0	0	0	0	0	1	2	0	47.3	26.68	26.02	0.1807	6.4	60	23	N41.68125 E19.67219
T8-2011 / Albania	3	1	0	1	0	0	1	0	0	0	0	0	0	1	1	18.62	31.94	28.43	21.01	9.26	6.8	20	5	N41.59049 E19.58026
T9-2011 / Albania	1	1	0	0	0	0	0	0	0	0	0	0	0	1	1	18.18	44.23	18.26	19.33	8.76	6.8	100	3	N40.98786 E19.48419
AL-20/T10-2011	1	1	0	0	0	0	0	0	0	0	0	0	0	1	1	17.13	46.81	18.1	17.96	11.25	6.8	80	1	N40.98268 E19.49548
AL-21/T11-2011	2	1	0	1	0	0	0	0	0	0	0	0	0	1	0	0	57.99	21.01	21	0.528	6.4	52	0	N40.67619 E19.33409
AL-22/T12-2011	2	1	0	0	0	0	1	0	0	0	0	0	0	1	1	0	41.46	31.33	27.2	2.13	6.1	100	-2	N40.67309 E19.35832
AL-23/T13-2011	1	1	0	0	0	0	0	0	0	0	0	0	0	1	1	0	44.7	28.44	26.87	5.54	7	10	-1	N39.74292 E20.00576
AL-24/T14-2011	1	0	0	0	0	0	0	0	0	1	0	0	0	1	2	20.4	41.03	19.03	19.34	0.223	6.4	65	27	N39.69515 E20.11696
T15-2011	1	1	0	0	0	0	0	0	0	0	0	0	0	1	0	0	59.2	20.46	20.34	2.88	6.8	80	8	N39.03415 E20.76072
GR-13/T16-2011	1	1	0	0	0	0	0	0	0	0	0	0	0	1	0	21.34	41.46	18.37	18.83	0.875	6.2	45	-6	N38.67767E20.93182
GR-14/T17-2011	1	1	0	0	0	0	0	0	0	0	0	0	0	1	1	0	41.5	27.67	30.83	25	6.9	100	-6	N38.41763 E21.36271
GR-15/T18-2011	3	1	0	0	0	0	0	1	0	1	0	0	0	1	2	34.91	24.99	22.69	17.42	0.1443	6.8	70	5	N38.37430 E21.55359
GR-16/T19-2011	1	1	0	0	0	0	0	0	0	0	0	0	0	1	0	0	54.79	22.62	22.6	4.87	5.6	100	-13	N38.18333 E21.39320
GR-17/T20-2011	1	1	0	0	0	0	0	0	0	0	0	0	0	1	1	20.9	38.27	20.5	20.37	10.1	7	100	-9	N38.15959 E21.38517
GR-18T21-2011	1	1	0	0	0	0	0	0	0	0	0	0	0	1	0	0	57.12	21.44	21.44	0.621	4.5	100	0	N38.15549 E21.36802
GR-19A/T22a-2011	1	1	0	0	0	0	0	0	0	0	0	0	0	1	0	0	55.3	22.09	22.61	1.71	5	60	0	N37.99217 E21.27229
GR-19B/T22b-2011	2	1	0	0	0	0	1	0	0	0	0	0	0	1	1	18.64	34.28	23.44	23.63	26.5	6	30	0	N37.99217 E21.27229
GR-20/T23-2011	3	1	0	0	0	0	0	1	0	1	0	0	0	1	2	29.94	29.78	18.92	21.36	0.1274	6.6	50	-17	N37.64011 E21.47691
GR-21/T24-2011	2	1	0	0	0	0	0	0	0	1	0	0	0	1	2	0	56.52	21.74	21.74	0.169	6	80	0	N37.61262 E21.45359
GR-22/T25-2011	1	1	0	0	0	0	0	0	0	0	0	0	0	1	0	0	55.06	22.42	22.46	1.061	5.6	50	0	N37.51818 E21.59096
GR-23/T26-2011	1	1	0	0	0	0	0	0	0	0	0	0	0	1	0	19.68	44.91	17.84	17.57	3	5.8	80	-11	N36.95367 E21.69121
GR-24/T27-2011	1	0	0	0	0	0	1	0	0	0	0	0	0	1	1	20.32	40.27	19.47	19.94	23.3	6.6	80	-7	N36.95252 E21.66309
GR-25/T28-2011	1	0	0	0	0	0	0	0	0	1	0	0	0	1	2	49.86	22.29	13.91	13.94	0.355	6	65	161	N37.05459 E22.45243
GR-26/T29-2011	1	1	0	0	0	0	0	0	0	0	0	0	0	1	0	24.72	41.73	16.79	16.76	1.086	5.4	40	0	N36.80451 E22.69421
GR-27/T30-2011	1	0	0	0	0	0	0	0	1	0	0	0	0	1	4	45.42	25.7	14.46	14.43	1.608	6.1	90	0	N36.66068 E23.02514
GR-28/T31-2011	2	0	0	0	0	0	1	0	1	0	0	0	0	1	4	18.99	39.72	21.82	19.46	2.33	6.8	100	-2	N36.78868 E23.07484
GR-29/T32-2011	1	1	0	0	0	0	0	0	0	0	0	0	0	1	1	0	50.82	25.29	23.89	10.25	6.8	100	1	N37.38771 E22.74128
GR-30/T33-2011	3	1	0	0	1	0	1	0	0	0	0	0	0	1	1	0	52.93	23.6	23.47	6.17	6.9	95	0	N40.82814 E25.97922
GR-31/T34-2011	2	1	0	0	0	0	1	0	0	0	0	0	0	1	1	19.5	41.22	19.77	19.5	2.6	6.4	100	5	N41.00154 E25.16867
MK-01/T3A-2010	1	1	0	0	0	0	0	0	0	0	0	0	0	2	3	13.53	0.81	78.75	6.91	0.0337	6.1	70	167	N40.94522 E20.90385
AL-02/T3B-2010	1	1	0	0	0	0	0	0	0	0	0	0	0	1	2	0	58.23	41.5	0.27	0.0283	7	20	167	N41.16325 E20.22933
AL-04A/T5A-2010	1	0	0	1	0	0	0	0	0	0	0	0	0	1	1	0	0.87	99.05	0.08	7.23	6.1	100	5	N41.77051 E19.60032
AL-04B/T5B-2010	1	1	0	0	0	0	0	0	0	0	0	0	0	1	0	0	5.45	94.52	0.03	2.49	4.8	78	5	N41.77051 E19.60032
AL-06/T7-2010	1	1	0	0	0	0	0	0	0	0	0	0	0	1	0	11.32	3.77	84.83	0.08	2.76	3.4	90	0	N41.57539 E19.47552
AL-07/T8-2010	1	1	0	0	0	0	0	0	0	0	0	0	0	1	0	15.23	2.67	81.32	0.78	2.26	4.2	88	0	N41.12435 E19.44858
T9A-2010 / Albania	1	0	0	1	0	0	0	0	0	0	0	0	0	1	1	0	55.41	44.49	0.1	1.992	5.2	75	0	N40.90978 E19.41322
T9B-2010 / Albania	1	1	0	0	0	0	0	0	0	0	0	0	0	1	0	0	0.21	99.72	0.07	1.703	5	90	0	N40.90978 E19.41322
T9C-2010 / Albania	1	0	0	0	0	0	1	0	0	0	0	0	0	1	1	0.63	26.71	71.14	1.52	10.96	5.2	95	0	N40.90978 E19.41322
AL-09/T10-2010	1	1	0	0	0	0	0	0	0	0	0	0	0	1	1	2.03	37.16	59.22	1.59	0.547	6.5	100	-1	N40.98621 E19.49688
AL-10/T11-2010	1	1	0	0	0	0	0	0	0	0	0	0	0	1	2	0	9.35	63.37	27.28	0.1123	6.1	100	12	N40.74978 E19.57787
AL-12/T13-2010	2	1	0	0	0	0	1	0	0	0	0	0	0	1	1	4.54	74.65	20.79	0.02	0.763	6.8	100	1	N40.62849 E19.34299
GR-01/T14-2010	1	1	0	0	0	0	0	0	0	0	0	0	0	1	0	0.09	1.17	98.68	0.06	1.049	5.5	62	0	N39.18940 E20.53221
GR-03/T16-2010	1	1	0	0	0	0	0	0	0	0	0	0	0	0	0	15.53	12.15	71.93	0.39	0.304	5.8	30	0	N39.95805 E22.69696
GR-04/T17-2010	1	1	0	0	0	0	0	0	0	0	0	0	0	0	0	1.64	32.78	65.34	0.24	0.434	7	25	0	N40.15725 E22.54858
GR-05/T18-2010	1	1	0	0	0	0	0	0	0	0	0	0	0	0	0	0	0.42	99.54	0.04	0.786	5.6	45	0	N40.29430 E22.61182
GR-06/T19-2010	1	1	0	0	0	0	0	0	0	0	0	0	0	0	3	18.31	50.25	28.44	3	3.47	6.2	60	80	N40.65620 E23.16222
GR-07/T20-2010	1	1	0	0	0	0	0	0	0	0	0	0	0	0	0	1.52	25.16	73.3	0.02	1.756	6.5	25	0	N40.78218 E23.82907
GR-08/T21-2010	1	1	0	0	0	0	0	0	0	0	0	0	0	1	0	0	0.81	99.09	0.1	0.0692	6	30	0	N40.89414 E24.85901
GR-11/T24-2010	2	1	0	0	1	0	0	0	0	0	0	0	0	1	0	0	2.48	97.49	0.03	3.37	5.2	50	0	N40.82156 E25.98921
UA-01/T1-2011	1	1	0	0	0	0	0	0	0	0	0	0	0	0	0	39.58	30.06	15.18	15.18	0.263	6.8	30	0	N47.09562 E38.18540
UA-02/T2A-2011	1	1	0	0	0	0	0	0	0	0	0	0	0	0	0	22.37	28.85	24.51	24.27	0.692	6.5	10	0	N47.07738 E38.12819
UA-02/T2B-2011	1	1	0	0	0	0	0	0	0	0	0	0	0	0	0	19.8	44.3	17.85	18.05	0.485	6.1	70	0	N47.07738 E38.12819
UA-03/T3A-2011	1	1	0	0	0	0	0	0	0	0	0	0	0	0	0	16.63	53.16	15.48	15.52	0.167	5.8	45	0	N47.09569 E38.01092
UA-03/T3B-2011	1	0	0	0	0	0	0	0	0	0	1	0	0	0	0	21.94	48.99	17.73	17.75	0.304	7	10	0	N47.09569 E38.01092
UA-04/T4-2011	1	1	0	0	0	0	0	0	0	0	0	0	0	0	0	19.86	41.98	19.08	19.07	0.479	6.7	50	0	N47.08143 E37.69160
UA-05/T5-2011	2	1	0	0	0	0	0	0	0	0	0	1	0	0	1	0	58.54	20.72	20.73	0.514	6.1	72	0	N46.94367 E37.38399
UA-06/T6-2011	1	1	0	0	0	0	0	0	0	0	0	0	0	0	0	18.48	44.55	18.47	18.49	1.293	6.6	45	1	N46.87361 E37.30523
UA-07/T7-2011	1	1	0	0	0	0	0	0	0	0	0	0	0	0	0	18.78	47.51	16.95	16.76	0.638	6.2	90	0	N46.70605 E36.83310
UA-08/T8-2011	1	1	0	0	0	0	0	0	0	0	0	0	0	0	1	21.48	39.18	19.67	19.67	1.719	6.8	100	-3	N46.66028 E36.29574
UA-09/T9-2011	2	1	1	0	0	0	0	0	0	0	0	0	0	0	1	0	45.24	27.13	27.63	2.07	6.8	65	2	N46.65631 E35.34950
UA-10/T10-2011	1	1	0	0	0	0	0	0	0	0	0	0	0	0	1	20.02	38.53	20.56	20.89	0.412	6	100	3	N46.74554 E35.35399
UA-11/T11-2011	1	0	1	0	0	0	0	0	0	0	0	0	0	0	1	21.29	31.29	24.34	23.08	1.232	6.9	50	3	N46.53403 E35.10083
UA-12/T12-2011	2	1	0	0	0	0	0	0	0	0	0	1	0	0	1	19.35	35.52	22.37	22.76	0.561	6	100	4	N46.50789 E35.11976
UA-13/T13A-2011	1	0	1	0	0	0	0	0	0	0	0	0	0	0	1	0	40.12	28.57	31.31	2.11	5.8	100	2	N46.16808 E34.78357
UA-13/T13B-2011	1	1	0	0	0	0	0	0	0	0	0	0	0	0	1	21.73	31.05	23.67	23.55	0.655	5	100	2	N46.16808 E34.78357
UA-14/T14-2011	2	1	1	0	0	0	0	0	0	0	0	0	0	0	1	20.64	33.57	22.87	22.93	1.666	7	15	-3	N46.15247 E34.60260
UA-15/T15-2011	2	1	0	0	0	0	0	0	0	0	0	0	1	0	1	21.96	32.03	23.67	22.34	0.726	5.2	63	42	N45.20258 E35.64101
UA-16/T16-2011	1	1	0	0	0	0	0	0	0	0	0	0	0	0	0	19.27	46.75	17.04	16.94	0.762	5.5	100	-4	N45.40428 E35.88406
UA-17/T17-2011	1	1	0	0	0	0	0	0	0	0	0	0	0	0	1	20.48	33.21	23.17	23.14	2.02	6.8	100	0	N45.97222 E33.72799
UA-18/T18A-2011	1	1	0	0	0	0	0	0	0	0	0	0	0	0	0	21.32	39.22	19.69	19.77	1.292	6.2	100	1	N46.60185 E32.11789
UA-18/T18B-2011	1	0	1	0	0	0	0	0	0	0	0	0	0	0	1	0	39.52	30.54	29.93	0.765	5.2	90	1	N46.60185 E32.11789
UA-19/T19A-2011	2	1	0	0	0	0	0	0	0	0	0	1	0	0	1	21.87	35.12	21.52	21.49	1.475	5.8	100	8	N46.83873 E31.58393
UA-19/T19B-2011	1	1	0	0	0	0	0	0	0	0	0	0	0	0	1	21.36	34.74	22.19	21.79	1.71	5.8	100	8	N46.83873 E31.58393
UA-20/T20-2011	1	1	0	0	0	0	0	0	0	0	0	0	0	0	1	19.71	37.74	21.53	21.02	1.518	5.6	100	-2	N46.63146 E31.37901
UA-21/T21-2011	2	1	1	0	0	0	0	0	0	0	0	0	0	0	1	0	51.89	24.52	23.59	0.592	5.6	100	-5	N46.57421 E30.75625
UA-22/T22A-2011	1	0	1	0	0	0	0	0	0	0	0	0	0	0	1	21.17	27.05	25.86	25.9	0.601	7	35	10	N45.48260 E29.14931
UA-22/T22B-2011	1	1	0	0	0	0	0	0	0	0	0	0	0	0	1	0	34.61	36.11	29.28	0.424	6.8	85	-1	N45.48260 E29.14931
UA-23/T23-2011	2	1	1	0	0	0	0	0	0	0	0	0	0	0	1	19.39	33.08	25.72	21.81	7.98	6.8	70	3	N45.44802 E29.44001
UA-24/T24A-2011	2	1	0	0	1	0	0	0	0	0	0	0	0	0	0	0	59.4	20.31	20.29	0.201	6.8	35	0	N45.53664 E29.65798
UA-24/T24B-2011	3	1	1	0	1	0	0	0	0	0	0	0	0	0	1	18.8	40.81	20.52	19.87	1.512	6.8	100	0	N45.53664 E29.65798
UA-25/T25A-2011	1	1	0	0	0	0	0	0	0	0	0	0	0	0	1	0	44.11	28.69	27.21	0.557	7	100	-9	N45.74124 E29.78605
UA-25/T25B-2011	1	0	1	0	0	0	0	0	0	0	0	0	0	0	1	20.15	32.15	22.28	22.42	6.65	6.8	100	-9	N45.74124 E29.78605
UA-26/T26A-2011	1	0	1	0	0	0	0	0	0	0	0	0	0	0	1	0	38.67	32.51	28.82	2.13	6.6	100	0	N45.90452 E30.11342
UA-26/T26B-2011	1	1	0	0	0	0	0	0	0	0	0	0	0	0	1	0	37.08	33.83	29.08	1.429	6.8	100	0	N45.90452 E30.11342

## Sheet: BlackSea-Balkans-species
nr próby	Cln	Cch	Ctt	Cth	Cmr	Ccc	Cff	Caa	Mm	Cmk	Cgg	Cbb
MD-01/T1-2012	1	0	0	0	0	0	0	0	0	0	0	0
RO-03/T2-2012	1	0	0	0	0	0	0	0	0	0	0	0		Cln - Calomera littoralis nemoralis
RO-04/T3-2012	1	1	0	0	0	0	0	0	0	0	0	0		Cch - Cephalota chiloleuca
RO-05/T4-2012	1	0	0	0	0	0	0	0	0	0	0	0		Cth- Cylindera trisignata hellenica
RO-06/T5-2012	1	0	0	0	0	0	0	0	0	0	0	0		Ctt - Cylindera trisignata trisignata
RO-07/T6A-2012	1	0	0	0	0	0	0	0	0	0	0	0		Cmr - Cicindela monticola rumelica
RO-07/T6B-2012	1	0	0	0	0	0	0	0	0	0	0	0		Ccc - Cephalota circumdata circumdata
RO-08/T7-2012	1	1	0	0	0	0	0	0	0	0	0	0		Caa - Calomera aulica aulica
RO-09/T8-2012	1	0	0	0	0	0	0	0	0	0	0	0		Mm - Myriochila melancholica
RO-10/T9-2012	1	0	0	0	0	0	0	0	0	0	0	0		Cff - Calomera fischeri fischeri
RO-11/T10-2012	1	0	0	0	0	0	0	0	0	0	0	0		Cgg - Cylindera germanica germanica
RO-12/T11-2012	1	0	0	0	0	0	0	0	0	0	0	0		Cmk - Cicindela maritima kirgisica
RO-13/T12-2012	1	1	0	0	0	0	0	0	0	0	0	0		Cbb - Cephalota besseri besseri
RO-14/T21-2012	0	1	0	0	0	0	0	0	0	0	0	0
RO-15/T22-2012	0	1	0	0	0	0	0	0	0	0	0	0
BG-02/T13-2012	1	0	0	0	0	0	0	0	0	0	0	0
BG-03/T14-2012	1	0	0	0	0	0	0	0	0	0	0	0
BG-04/T15-2012	1	0	0	0	0	0	0	0	0	0	0	0
BG-05/T16-2012	1	0	0	0	0	0	0	0	0	0	0	0
BG-06/T17-2012	1	0	0	0	1	0	0	0	0	0	0	0
BG-07/T18-2012	1	0	0	0	0	1	0	0	0	0	0	0
BG-08/T19-2012	1	0	0	0	0	0	0	0	0	0	0	0
BG-09/T20-2012	1	0	0	0	0	0	0	0	0	0	0	0
MNE-01/T1-2011	1	0	0	0	0	0	0	0	0	0	0	0
MNE-02/T2-2011	1	0	0	0	0	0	0	0	0	0	0	0
T3-2011 / Albania	1	0	0	0	0	0	0	0	0	0	0	0
T4a-2011 / Albania	1	0	1	0	0	0	0	0	0	0	0	0
T4b-2011/ Albania	1	0	1	0	0	0	0	0	0	0	0	0
T5-2011 / Albania	1	0	1	0	0	0	0	0	0	0	0	0
T6-2011 /Albania	0	0	0	0	0	1	0	0	0	0	0	0
T7-2011 / Albania	1	0	0	0	0	0	1	0	0	0	0	0
T8-2011 / Albania	1	0	1	0	0	1	0	0	0	0	0	0
T9-2011 / Albania	1	0	0	0	0	0	0	0	0	0	0	0
AL-20/T10-2011	1	0	0	0	0	0	0	0	0	0	0	0
AL-21/T11-2011	1	0	1	0	0	0	0	0	0	0	0	0
AL-22/T12-2011	1	0	0	0	0	1	0	0	0	0	0	0
AL-23/T13-2011	1	0	0	0	0	0	0	0	0	0	0	0
AL-24/T14-2011	0	0	0	0	0	0	0	0	1	0	0	0
T15-2011	1	0	0	0	0	0	0	0	0	0	0	0
GR-13/T16-2011	1	0	0	0	0	0	0	0	0	0	0	0
GR-14/T17-2011	1	0	0	0	0	0	0	0	0	0	0	0
GR-15/T18-2011	1	0	0	0	0	0	1	0	1	0	0	0
GR-16/T19-2011	1	0	0	0	0	0	0	0	0	0	0	0
GR-17/T20-2011	1	0	0	0	0	0	0	0	0	0	0	0
GR-18T21-2011	1	0	0	0	0	0	0	0	0	0	0	0
GR-19A/T22a-2011	1	0	0	0	0	0	0	0	0	0	0	0
GR-19B/T22b-2011	1	0	0	0	0	1	0	0	0	0	0	0
GR-20/T23-2011	1	0	0	0	0	0	1	0	1	0	0	0
GR-21/T24-2011	1	0	0	0	0	0	0	0	1	0	0	0
GR-22/T25-2011	1	0	0	0	0	0	0	0	0	0	0	0
GR-23/T26-2011	1	0	0	0	0	0	0	0	0	0	0	0
GR-24/T27-2011	0	0	0	0	0	1	0	0	0	0	0	0
GR-25/T28-2011	0	0	0	0	0	0	0	0	1	0	0	0
GR-26/T29-2011	1	0	0	0	0	0	0	0	0	0	0	0
GR-27/T30-2011	0	0	0	0	0	0	0	1	0	0	0	0
GR-28/T31-2011	0	0	0	0	0	1	0	1	0	0	0	0
GR-29/T32-2011	1	0	0	0	0	0	0	0	0	0	0	0
GR-30/T33-2011	1	0	0	1	0	1	0	0	0	0	0	0
GR-31/T34-2011	1	0	0	0	0	1	0	0	0	0	0	0
MK-01/T3A-2010	1	0	0	0	0	0	0	0	0	0	0	0
AL-02/T3B-2010	0	0	0	0	0	0	0	0	0	0	0	0
AL-04A/T5A-2010	0	0	1	0	0	0	0	0	0	0	0	0
AL-04B/T5B-2010	1	0	0	0	0	0	0	0	0	0	0	0
AL-06/T7-2010	1	0	0	0	0	0	0	0	0	0	0	0
AL-07/T8-2010	1	0	0	0	0	0	0	0	0	0	0	0
T9A-2010 / Albania	0	0	1	0	0	0	0	0	0	0	0	0
T9B-2010 / Albania	1	0	0	0	0	0	0	0	0	0	0	0
T9C-2010 / Albania	0	0	0	0	0	1	0	0	0	0	0	0
AL-09/T10-2010	1	0	0	0	0	0	0	0	0	0	0	0
AL-10/T11-2010	1	0	0	0	0	0	0	0	0	0	0	0
AL-12/T13-2010	1	0	0	0	0	1	0	0	0	0	0	0
GR-01/T14-2010	1	0	0	0	0	0	0	0	0	0	0	0
GR-03/T16-2010	1	0	0	0	0	0	0	0	0	0	0	0
GR-04/T17-2010	1	0	0	0	0	0	0	0	0	0	0	0
GR-05/T18-2010	1	0	0	0	0	0	0	0	0	0	0	0
GR-06/T19-2010	1	0	0	0	0	0	0	0	0	0	0	0
GR-07/T20-2010	1	0	0	0	0	0	0	0	0	0	0	0
GR-08/T21-2010	1	0	0	0	0	0	0	0	0	0	0	0
GR-11/T24-2010	1	0	0	1	0	0	0	0	0	0	0	0
UA-01/T1-2011	1	0	0	0	0	0	0	0	0	0	0	0
UA-02/T2A-2011	1	0	0	0	0	0	0	0	0	0	0	0
UA-02/T2B-2011	1	0	0	0	0	0	0	0	0	0	0	0
UA-03/T3A-2011	1	0	0	0	0	0	0	0	0	0	0	0
UA-03/T3B-2011	0	0	0	0	0	0	0	0	0	1	0	0
UA-04/T4-2011	1	0	0	0	0	0	0	0	0	0	0	0
UA-05/T5-2011	1	0	0	0	0	0	0	0	0	0	1	0
UA-06/T6-2011	1	0	0	0	0	0	0	0	0	0	0	0
UA-07/T7-2011	1	0	0	0	0	0	0	0	0	0	0	0
UA-08/T8-2011	1	0	0	0	0	0	0	0	0	0	0	0
UA-09/T9-2011	1	1	0	0	0	0	0	0	0	0	0	0
UA-10/T10-2011	1	0	0	0	0	0	0	0	0	0	0	0
UA-11/T11-2011	0	1	0	0	0	0	0	0	0	0	0	0
UA-12/T12-2011	1	0	0	0	0	0	0	0	0	0	1	0
UA-13/T13A-2011	0	1	0	0	0	0	0	0	0	0	0	0
UA-13/T13B-2011	1	0	0	0	0	0	0	0	0	0	0	0
UA-14/T14-2011	1	1	0	0	0	0	0	0	0	0	0	0
UA-15/T15-2011	1	0	0	0	0	0	0	0	0	0	0	1
UA-16/T16-2011	1	0	0	0	0	0	0	0	0	0	0	0
UA-17/T17-2011	1	0	0	0	0	0	0	0	0	0	0	0
UA-18/T18A-2011	1	0	0	0	0	0	0	0	0	0	0	0
UA-18/T18B-2011	0	1	0	0	0	0	0	0	0	0	0	0
UA-19/T19A-2011	1	0	0	0	0	0	0	0	0	0	1	0
UA-19/T19B-2011	1	0	0	0	0	0	0	0	0	0	0	0
UA-20/T20-2011	1	0	0	0	0	0	0	0	0	0	0	0
UA-21/T21-2011	1	1	0	0	0	0	0	0	0	0	0	0
UA-22/T22A-2011	0	1	0	0	0	0	0	0	0	0	0	0
UA-22/T22B-2011	1	0	0	0	0	0	0	0	0	0	0	0
UA-23/T23-2011	1	1	0	0	0	0	0	0	0	0	0	0
UA-24/T24A-2011	1	0	0	1	0	0	0	0	0	0	0	0
UA-24/T24B-2011	1	1	0	1	0	0	0	0	0	0	0	0
UA-25/T25A-2011	1	0	0	0	0	0	0	0	0	0	0	0
UA-25/T25B-2011	0	1	0	0	0	0	0	0	0	0	0	0
UA-26/T26A-2011	0	1	0	0	0	0	0	0	0	0	0	0
UA-26/T26B-2011	1	0	0	0	0	0	0	0	0	0	0	0
